# Supplementary material for: Desert Environments Facilitate Unique Evolution of Biosynthetic Potential in Streptomyces
Source: Molecules. 2021 Jan 22;26(3):588. doi: 10.3390/molecules26030588 (PMC7865587; doi:10.3390/molecules26030588)
Supplement: Supplementary file 1 [file molecules-26-00588-s001.zip]

Archive with 2 entries (2 files):
- Figures S1-S11_v2.pdf
- Table S1-S6.xlsx
